# Supplementary material for: Non-Markovian Electron Transfer in Ligand–Receptor Complexes: Insights from Non-Gaussian Anharmonic Baths
Source: J Phys Chem B. 2026 Apr 15;130(17):4517–27. doi: 10.1021/acs.jpcb.6c00165 (PMC13137252; doi:10.1021/acs.jpcb.6c00165)
Supplement: Supplementary file 2 [file jp6c00165_si_002.zip]

Archive with 16 entries (16 files):
- jabbrv-ltwa-all.ldf
- jabbrv-ltwa-en.ldf
- jabbrv.sty
- opticajnl.bst
- opticajnlnt.bst
- main.tex
- osa-supplemental-document.cls
- osajnl.bst
- sample.bib
- sample.eps
- combined papulation 1200cm.png
- combined papulation 1000cm.png
- Figure_7.pdf
- Figure_10.pdf
- Figure_9.pdf
- Figure_8_SI.pdf
