# Supplementary material for: Non-Markovian Electron Transfer in Ligand–Receptor Complexes: Insights from Non-Gaussian Anharmonic Baths
Source: J Phys Chem B. 2026 Apr 15;130(17):4517–27. doi: 10.1021/acs.jpcb.6c00165 (PMC13137252; doi:10.1021/acs.jpcb.6c00165)
Supplement: Supplementary file 2 [file jp6c00165_si_002.zip › main.tex]

\documentclass[journal=jacsat,manuscript=article]{achemso}

%%%%%%%%%%%%%%%%%%%%%%%%%%%%%%%%%%%%%%%%%%%%%%%%%%%%%%%%%%%%%%%%%%%%%
%% Place any additional packages needed here.  Only include packages
%% which are essential, to avoid problems later. Do NOT use any
%% packages which require e-TeX (for example etoolbox): the e-TeX
%% extensions are not currently available on the ACS conversion
%% servers.
%%%%%%%%%%%%%%%%%%%%%%%%%%%%%%%%%%%%%%%%%%%%%%%%%%%%%%%%%%%%%%%%%%%%%
\usepackage[version=3]{mhchem} % Formula subscripts using \ce{}
\usepackage{xcolor} % for \textcolor
\usepackage{amsfonts} % for \mathbb
\usepackage{amssymb} % for \lesssim
\usepackage[T1]{fontenc}
\renewcommand{\thepage}{S\arabic{page}}
\renewcommand{\thefigure}{S\arabic{figure}}
%%%%%%%%%%%%%%%%%%%%%%%%%%%%%%%%%%%%%%%%%%%%%%%%%%%%%%%%%%%%%%%%%%%%%
%% If issues arise when submitting your manuscript, you may want to
%% un-comment the next line.  This provides information on the
%% version of every file you have used.
%%%%%%%%%%%%%%%%%%%%%%%%%%%%%%%%%%%%%%%%%%%%%%%%%%%%%%%%%%%%%%%%%%%%%
%%\listfiles

%%%%%%%%%%%%%%%%%%%%%%%%%%%%%%%%%%%%%%%%%%%%%%%%%%%%%%%%%%%%%%%%%%%%%
%% Place any additional macros here.  Please use \newcommand* where
%% possible, and avoid layout-changing macros (which are not used
%% when typesetting).
%%%%%%%%%%%%%%%%%%%%%%%%%%%%%%%%%%%%%%%%%%%%%%%%%%%%%%%%%%%%%%%%%%%%%
\newcommand*\mycommand[1]{\texttt{\emph{#1}}}

%%%%%%%%%%%%%%%%%%%%%%%%%%%%%%%%%%%%%%%%%%%%%%%%%%%%%%%%%%%%%%%%%%%%%
%% Meta-data block
%% ---------------
%% Each author should be given as a separate \author command.
%%
%% Corresponding authors should have an e-mail given after the author
%% name as an \email command. Phone and fax numbers can be given
%% using \phone and \fax, respectively; this information is optional.
%%
%% The affiliation of authors is given after the authors; each
%% \affiliation command applies to all preceding authors not already
%% assigned an affiliation.
%%
%% The affiliation takes an option argument for the short name.  This
%% will typically be something like "University of Somewhere".
%%
%% The \altaffiliation macro should be used for new address, etc.
%% On the other hand, \alsoaffiliation is used on a per author basis
%% when authors are associated with multiple institutions.
%%%%%%%%%%%%%%%%%%%%%%%%%%%%%%%%%%%%%%%%%%%%%%%%%%%%%%%%%%%%%%%%%%%%%
\author{Muhammad Waqas Haseeb}
\author{Mohamad Toutounji}
\email{mtotounji@uaeu.ac.ae}
\affiliation[United Arab Emirates  University]
{Department of Physics, United Arab Emirates University, Al-Ain, UAE}
\affiliation[United Arab Emirates  University]
{Department of Chemistry, United Arab Emirates University, Al-Ain, UAE}

%%%%%%%%%%%%%%%%%%%%%%%%%%%%%%%%%%%%%%%%%%%%%%%%%%%%%%%%%%%%%%%%%%%%%
%% The document title should be given as usual. Some journals require
%% a running title from the author: this should be supplied as an
%% optional argument to \title.
%%%%%%%%%%%%%%%%%%%%%%%%%%%%%%%%%%%%%%%%%%%%%%%%%%%%%%%%%%%%%%%%%%%%%
\title{Supplementary Material: Non-Markovian Electron Transfer in Receptor--Ligand Complexes: Coherence and Vibrational Energy under Gaussian and Non-Gaussian Baths}
\begin{document}
\maketitle

\section*{Overview}
This Supplementary Information provides additional numerical results that complement the main text by reporting time-resolved coherence dynamics (off-diagonal reduced density-matrix elements) and vibrational excitation dynamics (mode occupancy $\langle n(t)\rangle$) for the receptor--ligand donor--acceptor model studied in the manuscript. The simulations compare harmonic (Gaussian) environmental fluctuations against an anharmonic, non-Gaussian description implemented via compound-Poisson (shot-noise) events, across electronic couplings $\Delta = 10^{-4}$--$10^{-1}\,\mathrm{eV}$ and representative event-rate regimes. To connect with the terminology of the main text, we use the event-per-memory parameter $\Lambda=\lambda_p\tau_c$ (mean number of discrete events per bath correlation time): the frequent-small-event limit ($\Lambda\gg 1$) is effectively Gaussian and corresponds to \emph{weakly anharmonic} conditions, whereas the sparse, impulsive limit ($\Lambda\ll 1$) is genuinely non-Gaussian and corresponds to \emph{strongly anharmonic} conditions. In the present data we illustrate the frequent-small-event limit , while keeping the remaining system and bath parameters fixed as in the main text. The coherence traces quantify how environmental statistics affect phase relationships and decoherence pathways, while $\langle n(t)\rangle$ highlights how energy exchange with the discrete vibrational mode depends on diffusive (Gaussian) versus intermittent (shot-noise) driving.

\section{Coherence Dynamics}
Figure~\ref{fig:S1}(a--d) shows the coherence evolution of the reduced donor--acceptor subsystem under harmonic (Gaussian) versus non-Gaussian (compound-Poisson) environmental fluctuations in the \emph{frequent-event} regime  ($\lambda_p=0.1$; weakly anharmonic, $\Lambda\gg 1$ for fixed $\tau_c$), At the weakest coupling ($\Delta=10^{-4}\,\mathrm{eV}$), coherent donor--acceptor mixing is minimal and the coherence remains weak, with intermittent jump events producing distinct transient features relative to the Gaussian baseline. As $\Delta$ increases to $10^{-3}$--$10^{-2}\,\mathrm{eV}$, coherent mixing becomes more apparent and the coherence develops more pronounced oscillatory structure; in this regime, intermittency can modify the damping envelope and transient phase/amplitude compared to the Gaussian model under the same second-cumulant calibration. At the largest coupling ($\Delta=10^{-1}\,\mathrm{eV}$), coherent mixing dominates and the relative differences between Gaussian and non-Gaussian coherence traces are reduced, consistent with the diminished sensitivity to bath statistics in the strong-coupling limit discussed in the main text.

\begin{figure}[htbp]
\centering
\includegraphics[width=1.0\linewidth]{Figure_8_SI.pdf}
\caption{(a--d) Reduced donor--acceptor coherence dynamics under harmonic (Gaussian) versus non-Gaussian (compound-Poisson/shot-noise) environmental fluctuations in the sparse-event (strongly anharmonic) regime, $\lambda_p = 0.1$ (simulation units). The remaining parameters are as in the main text (including $\gamma_{nj}=0.025\,\mathrm{eV}$ and $\gamma_i=0.1\,\mathrm{eV}$). Panels correspond to increasing electronic coupling: (a) $\Delta=0.0001\,\mathrm{eV}$, (b) $\Delta=0.001\,\mathrm{eV}$, (c) $\Delta=0.01\,\mathrm{eV}$, and (d) $\Delta=0.1\,\mathrm{eV}$. In each panel, Gaussian (harmonic) and shot-noise (anharmonic) predictions are overlaid to highlight how non-Gaussian intermittency modifies coherence build-up and decay across coupling regimes.}
\label{fig:S1}
\end{figure}

% Figure~\ref{fig:8}(a--d) reports the same coherence observable in the \emph{frequent-event} regime ($\lambda_p=0.1$; weakly anharmonic, $\Lambda\gg 1$ for fixed $\tau_c$), where many small events occur within a correlation time and the compound-Poisson bath becomes effectively Gaussian by central-limit behavior. In this regime, the Gaussian and non-Gaussian coherence traces are expected to approach each other more closely (after variance matching), and any residual differences mainly reflect higher-cumulant effects that survive at finite event amplitude. Across increasing $\Delta$, the coherence oscillations build up faster and reach larger amplitudes as coherent donor--acceptor mixing strengthens, while environmental fluctuations set the damping and dephasing envelope.

% \begin{figure}[htbp]
% \centering
% \includegraphics[width=1.0\linewidth]{Figure_7.pdf}
% \caption{(a--d) Reduced donor--acceptor coherence dynamics under harmonic (Gaussian) versus non-Gaussian (compound-Poisson/shot-noise) environmental fluctuations in the frequent-event (weakly anharmonic) regime, $\lambda_p = 0.1$ (simulation units). The remaining parameters match those in Figure~\ref{fig:S1}. Panels correspond to (a) $\Delta=0.0001\,\mathrm{eV}$, (b) $\Delta=0.001\,\mathrm{eV}$, (c) $\Delta=0.01\,\mathrm{eV}$, and (d) $\Delta=0.1\,\mathrm{eV}$. In the frequent-event limit the compound-Poisson bath becomes approximately Gaussian, and coherence dynamics tends to converge toward the harmonic-bath baseline, consistent with weakly anharmonic behavior.}
% \label{fig:8}
% \end{figure}

\section{Vibrational Energy Dynamics}
To further characterize coupled electron--vibration dynamics, we compute the vibrational excitation of the discrete mode through the number operator $\hat n=a^\dagger a$ and report $\langle n(t)\rangle\equiv\langle\psi(t)|\hat n|\psi(t)\rangle$ as a vibrational-energy proxy. Figure~\ref{fig:S2}(a--d) shows $\langle n(t)\rangle$ in the frequent-event (weakly anharmonic) regime, $\lambda_p=0.1$, where the compound-Poisson bath is effectively Gaussian when many events occur within one memory time. In this regime, intermittent environmental events lead to  energy exchange, producing irregular excursions and, in some cases, elevated long-time excitation relative to the harmonic (Gaussian) baseline, depending on the donor--acceptor coupling $\Delta$. As $\Delta$ increases, coherent donor--acceptor mixing more strongly drives the vibrational coordinate and the oscillatory structure in $\langle n(t)\rangle$ becomes more pronounced; the extent to which non-Gaussian intermittency modifies the transient envelope or any long-time plateau is therefore $\Delta$-dependent, with reduced sensitivity expected in the strongest-coupling limit where coherent dynamics dominates.

\begin{figure}[htbp]
\centering
\includegraphics[width=1.0\linewidth]{Figure_9.pdf}
\caption{(a--d) Vibrational excitation dynamics $\langle n(t)\rangle$ under harmonic (Gaussian) versus non-Gaussian (compound-Poisson/shot-noise) environmental fluctuations in the frequent-event (weakly anharmonic) regime, $\lambda_p = 0.1$ (simulation units). Parameters are as in the main text (including $\gamma_{nj}=0.025\,\mathrm{eV}$ and $\gamma_i=0.1\,\mathrm{eV}$). Panels correspond to increasing electronic coupling: (a) $\Delta=0.0001\,\mathrm{eV}$, (b) $\Delta=0.001\,\mathrm{eV}$, (c) $\Delta=0.01\,\mathrm{eV}$, and (d) $\Delta=0.1\,\mathrm{eV}$. The comparison highlights how sparse, impulsive fluctuations can modify vibrational energy uptake and retention compared to the harmonic-bath baseline.}
\label{fig:S2}
\end{figure}


% \begin{figure}[htbp]
% \centering
% \includegraphics[width=1.0\linewidth]{Figure_10.pdf}
% \caption{(a--d) Vibrational excitation dynamics $\langle n(t)\rangle$ under harmonic (Gaussian) versus non-Gaussian (compound-Poisson/shot-noise) environmental fluctuations in the frequent-event (weakly anharmonic) regime, $\lambda_p = 0.1$ (simulation units). The remaining parameters match those in Figure~\ref{fig:S2}. Panels correspond to (a) $\Delta=0.0001\,\mathrm{eV}$, (b) $\Delta=0.001\,\mathrm{eV}$, (c) $\Delta=0.01\,\mathrm{eV}$, and (d) $\Delta=0.1\,\mathrm{eV}$. In the frequent-event limit the non-Gaussian bath becomes approximately Gaussian, and $\langle n(t)\rangle$ tends to converge toward the harmonic-bath prediction, consistent with weakly anharmonic behavior.}
% \label{fig:11}
% \end{figure}

% \section*{Concluding Remarks}
% These supplementary results support the main conclusions by showing that non-Gaussian intermittency can leave clear signatures in both electronic coherence and vibrational energy flow, especially in the sparse-event (strongly anharmonic) regime where higher cumulants of the noise cannot be neglected. In contrast, in the frequent-event (weakly anharmonic) regime the compound-Poisson bath approaches an effectively Gaussian description and the dynamics tends to converge toward the harmonic-bath baseline, providing a controlled interpolation between Gaussian and non-Gaussian environmental statistics. Together with the main-text population results, these data reinforce the central message: bath memory (non-Markovianity) and bath statistics (Gaussian versus intermittent) jointly determine ET dynamics, and the harmonic approximation is reliable only in parameter regimes where non-Gaussian effects are effectively averaged out.

\end{document}
